# Supplementary material for: A specific, stable, and accessible LAMP assay targeting the HSP70 gene of Trypanosoma cruzi
Source: Microbiol Spectr. 2025 Oct 14;13(11):e00172-25. doi: 10.1128/spectrum.00172-25 (PMC12584694; doi:10.1128/spectrum.00172-25)
Supplement: File S2 — Primer sequences. [file spectrum.00172-25-s0002.xlsx]

## Sheet: Sheet1
Supplementary File 2. Primer sequences for the LAMPTcHSP70 assay
Primer	Type	Sequence 5-3’	Primer length (nt)	Purification method	DNA Oligo
TcH_1	FIP (F1c-F2)	TCGCGCTGTTCCTTGTCCTGCG GCCTGAGCAAGGCGGACATTG	43	Standard Desalting	25 nmole
TcH_2	BIP (B1c-B2)	CGGTCTTGAGAACTACGCATTTTCGTGTCGGCCTCCTCAATCTTG	45	Standard Desalting	25 nmole
TcH_3	F3	AAGCGCAACCAGATTGTCATCACG	24	Standard Desalting	25 nmole
TcH_4	B3	TCCACGGCACTCGTAATCGTGT	22	Standard Desalting	25 nmole
TcH_5	FL	CTTGGCAGCCTCGGACACCA	20	Standard Desalting	25 nmole
TcH_6	BL	TAAACGAGCCGAACGTCGC	19	Standard Desalting	25 nmole
Note: Forward Inner Primer (FIB), Backward Inner Primer (BIP), Forward Outer Primer (F3), Backward Outer Primer (B3), Forward Loop Primer (FL), Backward Loop Primer (BL).
