# Supplementary material for: A specific, stable, and accessible LAMP assay targeting the HSP70 gene of Trypanosoma cruzi
Source: Microbiol Spectr. 2025 Oct 14;13(11):e00172-25. doi: 10.1128/spectrum.00172-25 (PMC12584694; doi:10.1128/spectrum.00172-25)
Supplement: File S3 — Representative alignment for HSP70 sequences. [file spectrum.00172-25-s0003.txt]

#Supplementary File 3. Representative alignment for HSP70 sequences from T. cruzi, T. rangeli, and Leishmania spp.


Consensus              TTATTCGTTCGCGAACAGACGCCGCCATGAGAACATCTTCAGGGATGCGCTCTCAGTCCA    60
LbrM (reversed)        ----------------------------------------------------CT....G.     8
Trang (reversed)       ------------------------------------------------------------
Tc_MARK (reversed)     ----------------------------------------------------......A.     8
Tc_Dm28c (reversed)    ----------------------------------------------------........     8
Tc_G (reversed)        ----------------------------------------------------........     8
Tc_SYL (reversed)      ----------------------------------------....................    20
Tc_YC6 (reversed)      ..........................................................A.    60
Tc_Berenice (reversed) ----------------------------------------------------......A.     8
Tc_BrA4 (reversed)     ----------------------------------------------------........     8
Tc_TCC (reversed)      ----------------------------------------------------........     8
Tc_Tula (reversed)     ------------------------------------------------------------
Tc_CL (reversed)       ------------------------------------------------------------

Consensus              CTTCCTCCACCTTCGGTCCTGACGAAGACGACGGGTTCGCGCCACCAGGCATGCCCCCGG   120
LbrM (reversed)        .C.....G.....G..G..G..G..-----------------------------------    33
Trang (reversed)       -----C.GC.GGG.ATA..CCCA.GCATTCCGCC.GG.ATA..C........T..G....    55
Tc_MARK (reversed)     .......A.................C.................G........A.......    68
Tc_Dm28c (reversed)    ............................................................    68
Tc_G (reversed)        ....................................................A.......    68
Tc_SYL (reversed)      ....................................................A..T....    80
Tc_YC6 (reversed)      ...........................................G................   120
Tc_Berenice (reversed) ...........................................G................    68
Tc_BrA4 (reversed)     ............................................................    68
Tc_TCC (reversed)      ...........................................G................    68
Tc_Tula (reversed)     ------------------------------------------------------------
Tc_CL (reversed)       -------------------GCCA.GCATGCC.CC.GG.ATT...........A..G..A.    41

Consensus              GCATTCCACCAGGCATACCGCCGGGCATACCAC------------CAGGCNTNCCGCCAG   168
LbrM (reversed)        -GGC------------T...G...C.GG...CGCACCACCGCCCATGCCGC.CAT.T.C.    80
Trang (reversed)       ....A..C........T..............C.CAGGCATTCCGC.G...A.A..C....   115
Tc_MARK (reversed)     ....A.................C........------------------------A....   104
Tc_Dm28c (reversed)    ...................C........T....------------.....----------   106
Tc_G (reversed)        ................G..C........T....------------.....A.G..C....   116
Tc_SYL (reversed)      ................C..A....CA-------------------------.T..A.-CA   114
Tc_YC6 (reversed)      ...................C-------------------------.....A.A.....G.   155
Tc_Berenice (reversed) ......................A........G.CAGGCATACCGC.G...A.A.......   128
Tc_BrA4 (reversed)     ...................T........T....------------.....----------   106
Tc_TCC (reversed)      ....A..............T........T....------------.....----------   106
Tc_Tula (reversed)     ------------------------------------------------------------
Tc_CL (reversed)       ....A..G..G...........A........G.CAGGCATACCGC.G...A.A.......   101

Consensus              GCATACCGC---CGGGCATACCGCCGCCCGCGCCCATGCCCTGGTACATCTTCGTCATGA   225
LbrM (reversed)        .........CGGGCATGCCG..CG....GC.........T............G.......   140
Trang (reversed)       ....G....---..........A.....................................   172
Tc_MARK (reversed)     .......T.---................................................   161
Tc_Dm28c (reversed)    --.....T.---................................................   161
Tc_G (reversed)        ....T..A.---.A..............................................   173
Tc_SYL (reversed)      .GCATA.CT---.C..............T...............................   171
Tc_YC6 (reversed)      .........---.A..............................................   212
Tc_Berenice (reversed) .........---.A..............................................   185
Tc_BrA4 (reversed)     --.....T.---................................................   161
Tc_TCC (reversed)      --.....T.---...................T....A.......................   161
Tc_Tula (reversed)     ---------------.............................................    45
Tc_CL (reversed)       .........---.A..............................................   158

Consensus              TGGGCGTGCACAGGTTCTCCAGCTCCTTCTGGCGGTGCTCGTACTCCTCCTTGCTGGCCT   285
LbrM (reversed)        .C..GT....TGT.C...............................T.....CGAC....   200
Trang (reversed)       ............................................................   232
Tc_MARK (reversed)     ............................................................   221
Tc_Dm28c (reversed)    ............................................................   221
Tc_G (reversed)        ............................................................   233
Tc_SYL (reversed)      ............................................................   231
Tc_YC6 (reversed)      ............................................................   272
Tc_Berenice (reversed) ............................................................   245
Tc_BrA4 (reversed)     ............................................................   221
Tc_TCC (reversed)      ................T...........................................   221
Tc_Tula (reversed)     ............................................................   105
Tc_CL (reversed)       ............................................................   218

Consensus              CCTGGTTGTTGTTCAGCCATTGCAGCGCCTCCTCCACGGCACTCGTAATCGTGTTCTTGT   345
LbrM (reversed)        ........C..........C.C.......G.G..G.TC..CGAGT.C.G..C.GA.C...   260
Trang (reversed)       ...................C.....................T....G.............   292
Tc_MARK (reversed)     ............................T............T..................   281
Tc_Dm28c (reversed)    ............................................................   281
Tc_G (reversed)        ............................................................   293
Tc_SYL (reversed)      ............................................................   291
Tc_YC6 (reversed)      ............................................................   332
Tc_Berenice (reversed) ............................................................   305
Tc_BrA4 (reversed)     ............................................................   281
Tc_TCC (reversed)      .........................T..................................   281
Tc_Tula (reversed)     .........................Y..................................   165
Tc_CL (reversed)       ............................................................   278

Consensus              CGGCCTCCTCAATCTTGCCAGCGACGTTCGGCTCGTTTACGGTGTTCTTCATCGAAAATG   405
LbrM (reversed)        ..CT......C.G......G.AC.......TG...GAG..C..............GT.C.   320
Trang (reversed)       ...................GCTC..............C....................G.   352
Tc_MARK (reversed)     ........................................A...................   341
Tc_Dm28c (reversed)    ............................................................   341
Tc_G (reversed)        ............................................................   353
Tc_SYL (reversed)      ............................................................   351
Tc_YC6 (reversed)      ............................................................   392
Tc_Berenice (reversed) ............................................................   365
Tc_BrA4 (reversed)     ............................................................   341
Tc_TCC (reversed)      ............................................................   341
Tc_Tula (reversed)     ............................................................   225
Tc_CL (reversed)       ............................................................   338

Consensus              CGTAGTTCTCAAGACCGTTCTTTGCGTCAATGCGCTCGCGCTGTTCCTTGTCCTGCGCCT   465
LbrM (reversed)        ..........C..G........C..C..C.C............CAT......GGC.TG..   380
Trang (reversed)       .............G...........A.................C................   412
Tc_MARK (reversed)     ............................................................   401
Tc_Dm28c (reversed)    .........................................................A..   401
Tc_G (reversed)        .........................................................A..   413
Tc_SYL (reversed)      .........................................................A..   411
Tc_YC6 (reversed)      ............................................................   452
Tc_Berenice (reversed) ............................................................   425
Tc_BrA4 (reversed)     .........................................................A..   401
Tc_TCC (reversed)      ............................................................   401
Tc_Tula (reversed)     ............................................................   285
Tc_CL (reversed)       ............................................................   398

Consensus              CGTACTTGGCAGCCTCGGACACCATGCGCTCAATGTCCGCCTTGCTCAGGCGGCCCTTGT   525
LbrM (reversed)        .......C.AC..A...TT............G..C..GT..........T..........   440
Trang (reversed)       .....C...AC.....C.................C..............A..........   472
Tc_MARK (reversed)     ..........G.................................................   461
Tc_Dm28c (reversed)    ............................................................   461
Tc_G (reversed)        ............................................................   473
Tc_SYL (reversed)      ............................................................   471
Tc_YC6 (reversed)      ............................................................   512
Tc_Berenice (reversed) ............................................................   485
Tc_BrA4 (reversed)     ............................................................   461
Tc_TCC (reversed)      ............................................................   461
Tc_Tula (reversed)     ............................................................   345
Tc_CL (reversed)       ............................................................   458

Consensus              CGTTCGTGATGACAATCTGGTTGCGCTTGCCGGTGCCCTTCTCCTCCGCGGACACGTTCA   585
LbrM (reversed)        ....G......GTG..A...........................................   500
Trang (reversed)       .............G..............................................   532
Tc_MARK (reversed)     ............................................................   521
Tc_Dm28c (reversed)    ............................................................   521
Tc_G (reversed)        ............................................................   533
Tc_SYL (reversed)      ............................................................   531
Tc_YC6 (reversed)      ............................A...............................   572
Tc_Berenice (reversed) ............................A...............................   545
Tc_BrA4 (reversed)     ............................................................   521
Tc_TCC (reversed)      ............................................................   521
Tc_Tula (reversed)     ............................R...............................   405
Tc_CL (reversed)       ............................A...............................   518

Consensus              GGATGCCGTTGGCGTCGAGGTCAAAGGTCACCTCAATCTGGGGCACACCGCGCGGCGCCG   645
LbrM (reversed)        ..........C.....C.....G..C........G.....C.....G...........T.   560
Trang (reversed)       ......................G.......................G.............   592
Tc_MARK (reversed)     ................A.............................G.............   581
Tc_Dm28c (reversed)    ............................................................   581
Tc_G (reversed)        ............................A...............................   593
Tc_SYL (reversed)      ............................................................   591
Tc_YC6 (reversed)      ............................................................   632
Tc_Berenice (reversed) ............................................................   605
Tc_BrA4 (reversed)     ............................................................   581
Tc_TCC (reversed)      ............................................................   581
Tc_Tula (reversed)     ............................................................   465
Tc_CL (reversed)       ............................................................   578

Consensus              GCGGGATGCCGGACAGGTCGAATGTGCCGAGCAGGTGGCAGTCCTTCGTCATCGCACGCT   705
LbrM (reversed)        ...............A......C.....C..........................G....   620
Trang (reversed)       ....A..............A..C..A..................................   652
Tc_MARK (reversed)     ............................................................   641
Tc_Dm28c (reversed)    ............................................................   641
Tc_G (reversed)        ............................................................   653
Tc_SYL (reversed)      ............................................................   651
Tc_YC6 (reversed)      ............................................................   692
Tc_Berenice (reversed) ............................................................   665
Tc_BrA4 (reversed)     ............................................................   641
Tc_TCC (reversed)      ............................................................   641
Tc_Tula (reversed)     ............................................................   525
Tc_CL (reversed)       ............................................................   638

Consensus              CCCCCTCAAAGACCTGGATGTGCACGCCCGGCTGGTTGTCCGCGTACGTCGAGAAGATCT   765
LbrM (reversed)        .G.....G....................G...............................   680
Trang (reversed)       .T.....G....................G...............................   712
Tc_MARK (reversed)     .......G.................A..................................   701
Tc_Dm28c (reversed)    ............................................................   701
Tc_G (reversed)        ............................................................   713
Tc_SYL (reversed)      ............................................................   711
Tc_YC6 (reversed)      .T..........................................................   752
Tc_Berenice (reversed) .T..........................................................   725
Tc_BrA4 (reversed)     ............................................................   701
Tc_TCC (reversed)      ............................................................   701
Tc_Tula (reversed)     .T..........................................................   585
Tc_CL (reversed)       .T..........................................................   698

Consensus              GGCTTTTCTTGGTCGGAATCGTCGTGTTGCGCTTGATCAGCGACGTCATGACGCCACCCG   825
LbrM (reversed)        ....C...........G.........................C......C.....G..G.   740
Trang (reversed)       ....C........T..G.................A..............A........G.   772
Tc_MARK (reversed)     ....C............................................A..........   761
Tc_Dm28c (reversed)    ............................................................   761
Tc_G (reversed)        ............................................................   773
Tc_SYL (reversed)      ............................................................   771
Tc_YC6 (reversed)      ............................................................   812
Tc_Berenice (reversed) ............................................................   785
Tc_BrA4 (reversed)     ............................................................   761
Tc_TCC (reversed)      ............................................................   761
Tc_Tula (reversed)     ............................................................   645
Tc_CL (reversed)       ............................................................   758

Consensus              CCGTCTCGATGCCAAGCGTCAGCGGGGTCACGTCGAGCAGCAGCAGGCCCTCCGTCTGCT   885
LbrM (reversed)        .......A.....C..G........C.....A..C.........................   800
Trang (reversed)       .........................C..................................   832
Tc_MARK (reversed)     ............................................................   821
Tc_Dm28c (reversed)    ............................................................   821
Tc_G (reversed)        ............................................................   833
Tc_SYL (reversed)      ............................................................   831
Tc_YC6 (reversed)      ............................................................   872
Tc_Berenice (reversed) ............................................................   845
Tc_BrA4 (reversed)     ............................................................   821
Tc_TCC (reversed)      ............................................................   821
Tc_Tula (reversed)     ............................................................   705
Tc_CL (reversed)       ............................................................   818

Consensus              TGCTCTTGCCGCCCGTCAGGATGAAGGCCTGCACGGCGGCACCGTACGCCACAGCCTCAT   945
LbrM (reversed)        .........................C........C..A..G........G........G.   860
Trang (reversed)       ..........C..G..G.......................G...........G.......   892
Tc_MARK (reversed)     ............................................................   881
Tc_Dm28c (reversed)    ............................................................   881
Tc_G (reversed)        ............................................................   893
Tc_SYL (reversed)      ............................................................   891
Tc_YC6 (reversed)      ............................................................   932
Tc_Berenice (reversed) ............................................................   905
Tc_BrA4 (reversed)     ............................................................   881
Tc_TCC (reversed)      ............................................................   881
Tc_Tula (reversed)     ............................................................   765
Tc_CL (reversed)       ............................................................   878

Consensus              CAGGGTTGATGCTCTTGTTCAGTTCCTTGCCACCGAAAAAGTCCGACACCAGCTGCATCA  1005
LbrM (reversed)        .G....................C........G.....G...........G..GGA.TG..   920
Trang (reversed)       .G....................C........G.....G......................   952
Tc_MARK (reversed)     ......................C........G.....G.....G................   941
Tc_Dm28c (reversed)    ...........................................A................   941
Tc_G (reversed)        ...........................................A................   953
Tc_SYL (reversed)      ...........................................A................   951
Tc_YC6 (reversed)      ............................................................   992
Tc_Berenice (reversed) ............................................................   965
Tc_BrA4 (reversed)     ...........................................A................   941
Tc_TCC (reversed)      ...........................................A................   941
Tc_Tula (reversed)     ............................................................   825
Tc_CL (reversed)       ............................................................   938

Consensus              CCTTTGGAATGCGGGTGGAGCCGCCGACGAGCACCACGTCGTGCACGGCACGCTTGTCCA  1065
LbrM (reversed)        ....C..G.....C..C..C.....C..C...................AG..........   980
Trang (reversed)       ....C..G.................A.......................G..........  1012
Tc_MARK (reversed)     ....C..G.................A..................................  1001
Tc_Dm28c (reversed)    ............................................................  1001
Tc_G (reversed)        ............................................................  1013
Tc_SYL (reversed)      ............................................................  1011
Tc_YC6 (reversed)      ............................................................  1052
Tc_Berenice (reversed) ............................................................  1025
Tc_BrA4 (reversed)     ............................................................  1001
Tc_TCC (reversed)      ............................................................  1001
Tc_Tula (reversed)     ............................................................   885
Tc_CL (reversed)       ............................................................   998

Consensus              TCTTGGCGTCCTGGAGCACACGCTCCACCGGCTGCAGCGTCCCTCGGAAGAGGTCGCCGC  1125
LbrM (reversed)        ....C........C.....G................TT..G.TG.....C..........  1040
Trang (reversed)       .............C..........................G..G................  1072
Tc_MARK (reversed)     ............................................................  1061
Tc_Dm28c (reversed)    ............................................................  1061
Tc_G (reversed)        ............................................................  1073
Tc_SYL (reversed)      ............................................................  1071
Tc_YC6 (reversed)      ............................................................  1112
Tc_Berenice (reversed) ............................................................  1085
Tc_BrA4 (reversed)     ............................................................  1061
Tc_TCC (reversed)      ............................................................  1061
Tc_Tula (reversed)     ............................................................   945
Tc_CL (reversed)       ............................................................  1058

Consensus              AGAGCTCCTCGAAGCGGGCGCGAGTGATGGTTGCCTGGAAGTCCACGTTGTCGAACAGCG  1185
LbrM (reversed)        .C..............C.....C......T.G...........G................  1100
Trang (reversed)       ...................A..G........C.A..........................  1132
Tc_MARK (reversed)     ............................................................  1121
Tc_Dm28c (reversed)    ............................................................  1121
Tc_G (reversed)        ............................................................  1133
Tc_SYL (reversed)      ............................................................  1131
Tc_YC6 (reversed)      ............................................................  1172
Tc_Berenice (reversed) ............................................................  1145
Tc_BrA4 (reversed)     ............................................................  1121
Tc_TCC (reversed)      .............................A..............................  1121
Tc_Tula (reversed)     ............................................................  1005
Tc_CL (reversed)       ............................................................  1118

Consensus              CGTCGATCTCAATCGTCGCCTGTGCCGCGGACGACAGCGTGCGCTTGGCGCGCTCGCAGG  1245
LbrM (reversed)        ..........G...........C.T.....................C...........C.  1160
Trang (reversed)       ......................C.................C.......T.........C.  1192
Tc_MARK (reversed)     .......................................................A....  1181
Tc_Dm28c (reversed)    ............................................................  1181
Tc_G (reversed)        ............................................................  1193
Tc_SYL (reversed)      ............................................................  1191
Tc_YC6 (reversed)      ............................................................  1232
Tc_Berenice (reversed) ............................................................  1205
Tc_BrA4 (reversed)     ............................................................  1181
Tc_TCC (reversed)      ............................................................  1181
Tc_Tula (reversed)     ............................................................  1065
Tc_CL (reversed)       ............................................................  1178

Consensus              CGGTGCGGAGGCGGCGGAGGGCGCGCTGGCTTGTCGTCAGGTCCTTGCCCTTGTTCTTGC  1305
LbrM (reversed)        .C.....C........C..C.....G.....C.A..AA........A.............  1220
Trang (reversed)       ...................C..C........C.......T..........CG......C.  1252
Tc_MARK (reversed)     ............................................................  1241
Tc_Dm28c (reversed)    ............................................................  1241
Tc_G (reversed)        ............................................................  1253
Tc_SYL (reversed)      ............................................................  1251
Tc_YC6 (reversed)      ...............................A............................  1292
Tc_Berenice (reversed) ...............................A............................  1265
Tc_BrA4 (reversed)     ............................................................  1241
Tc_TCC (reversed)      ............................................................  1241
Tc_Tula (reversed)     ...............................W............................  1125
Tc_CL (reversed)       ............................................................  1238

Consensus              GCTTGAACTCGTCCGTGAAGTGCGACACGAGGCGGTTGTCAAAGTCCTCGCCGCCCAGGT  1365
LbrM (reversed)        ..........C..GC.....AA..TG.............................A....  1280
Trang (reversed)       ........................C...............G...................  1312
Tc_MARK (reversed)     ........................................G...................  1301
Tc_Dm28c (reversed)    ............................................................  1301
Tc_G (reversed)        ............................................................  1313
Tc_SYL (reversed)      ............................................................  1311
Tc_YC6 (reversed)      ..................G.........................................  1352
Tc_Berenice (reversed) ..................G.........................................  1325
Tc_BrA4 (reversed)     ......G.....................................................  1301
Tc_TCC (reversed)      ............................................................  1301
Tc_Tula (reversed)     ..................R.........................................  1185
Tc_CL (reversed)       ............................................................  1298

Consensus              GCGTGTCGCCGTTCGTCGCCTTCACCTCAAAGATGCCACCGTCGATCGTCAGCAGCGTGA  1425
LbrM (reversed)        .......A....................G........G....................C.  1340
Trang (reversed)       .....................................G.................G....  1372
Tc_MARK (reversed)     ............................................................  1361
Tc_Dm28c (reversed)    ............................................................  1361
Tc_G (reversed)        ............................................................  1373
Tc_SYL (reversed)      ............................................................  1371
Tc_YC6 (reversed)      ............................................................  1412
Tc_Berenice (reversed) ............................................................  1385
Tc_BrA4 (reversed)     ............................................................  1361
Tc_TCC (reversed)      ............................................................  1361
Tc_Tula (reversed)     ............................................................  1245
Tc_CL (reversed)       ............................................................  1358

Consensus              CATCAAACGTGCCGCCGCCAAGGTCAAAGATGAGCACATTGCGCTCCTTGCCGTCCTCCA  1485
LbrM (reversed)        ....G....................G...........G.................G..GC  1400
Trang (reversed)       .G.............................C.....G.G.......C....T.......  1432
Tc_MARK (reversed)     .G.................G........................................  1421
Tc_Dm28c (reversed)    ............................................................  1421
Tc_G (reversed)        ............................................................  1433
Tc_SYL (reversed)      ............................................................  1431
Tc_YC6 (reversed)      ............................................................  1472
Tc_Berenice (reversed) ............................................................  1445
Tc_BrA4 (reversed)     ............................................................  1421
Tc_TCC (reversed)      ............................................................  1421
Tc_Tula (reversed)     ............................................................  1305
Tc_CL (reversed)       ............................................................  1418

Consensus              CTTTGTCCAGGCCGTACGCAATGGCGGCAGCTGTCGGCTCATTGATGATGCGCAGCACCT  1545
LbrM (reversed)        .C.................G.....C..C.....T.....G...................  1460
Trang (reversed)       .C........C.................G..C........G...................  1492
Tc_MARK (reversed)     ............................................................  1481
Tc_Dm28c (reversed)    ............................................................  1481
Tc_G (reversed)        ............................................................  1493
Tc_SYL (reversed)      ............................................................  1491
Tc_YC6 (reversed)      ............................................................  1532
Tc_Berenice (reversed) ............................................................  1505
Tc_BrA4 (reversed)     ............................................................  1481
Tc_TCC (reversed)      ............................................................  1481
Tc_Tula (reversed)     ............................................................  1365
Tc_CL (reversed)       .............A..............................................  1478

Consensus              CCATCCCCGCGATCGTGCCGGCATCCTTCGTCGCCTGCCGCTGGGAGTCGTTGAAGTACG  1605
LbrM (reversed)        ...GG..A..A...........G..............G.....C..............G.  1520
Trang (reversed)       ......................G....................C................  1552
Tc_MARK (reversed)     ............................T...............................  1541
Tc_Dm28c (reversed)    ............................................................  1541
Tc_G (reversed)        ............................................................  1553
Tc_SYL (reversed)      ............................................................  1551
Tc_YC6 (reversed)      .....................................T......................  1592
Tc_Berenice (reversed) .....................................T......................  1565
Tc_BrA4 (reversed)     ............................................................  1541
Tc_TCC (reversed)      ............................................................  1541
Tc_Tula (reversed)     .....................................Y......................  1425
Tc_CL (reversed)       ............................................................  1538

Consensus              CGGGCACMGTCACCACGGCCTTCTTCACCTGCTTGCCCAGGTACGACTCCGCAATCTCCT  1665
LbrM (reversed)        .C.....C........A............................C...T..CG......  1580
Trang (reversed)       .......C..........................C...................C.....  1612
Tc_MARK (reversed)     ....T..C....................T...............................  1601
Tc_Dm28c (reversed)    .......A....................................................  1601
Tc_G (reversed)        .......A....................................................  1613
Tc_SYL (reversed)      .......A....................................................  1611
Tc_YC6 (reversed)      .......C....................................................  1652
Tc_Berenice (reversed) .......C....................................................  1625
Tc_BrA4 (reversed)     .......A....................................................  1601
Tc_TCC (reversed)      .......A....................................................  1601
Tc_Tula (reversed)     .......C....................................................  1485
Tc_CL (reversed)       .......A....................................................  1598

Consensus              TCATCTTTGACAGCACCATCGAGCTCACCTCCTCCGGGTTGAACGTCTTTGTCTCGCCGC  1725
LbrM (reversed)        .......CAG...............G.T.........CG....GA....CTC....TT..  1640
Trang (reversed)       .......CAG.......................................G.C........  1672
Tc_MARK (reversed)     ............................................................  1661
Tc_Dm28c (reversed)    ............................................................  1661
Tc_G (reversed)        ............................................................  1673
Tc_SYL (reversed)      ............................................................  1671
Tc_YC6 (reversed)      ............................................................  1712
Tc_Berenice (reversed) ............................................................  1685
Tc_BrA4 (reversed)     ............................................................  1661
Tc_TCC (reversed)      ............................................................  1661
Tc_Tula (reversed)     .........---------------------------------------------------  1545
Tc_CL (reversed)       ............................................................  1658

Consensus              GGAACTGCACCTGGATCACCGGCTTGTCGTCGCCCTTCGTGATGACCTTGAAGGGCCAGT  1785
LbrM (reversed)        A.T........GAA.....G........T...........CT.C................  1700
Trang (reversed)       .......................................C....................  1732
Tc_MARK (reversed)     ............................................................  1721
Tc_Dm28c (reversed)    ............................................................  1721
Tc_G (reversed)        ............................................................  1733
Tc_SYL (reversed)      ............................................................  1731
Tc_YC6 (reversed)      ............................................................  1772
Tc_Berenice (reversed) ............................................................  1745
Tc_BrA4 (reversed)     ............................................................  1721
Tc_TCC (reversed)      ............................................................  1721
Tc_Tula (reversed)     ------------------------------------------------------------  1605
Tc_CL (reversed)       ............................................................  1718

Consensus              GCTTCATGTCCGACTGCACAACGGGGTCGCTGAACTTCCGCCCAATGAGGCGCTTCGCGT  1845
LbrM (reversed)        ............C......C..C.......C.T....G..G.....C.............  1760
Trang (reversed)       ........................A...................................  1792
Tc_MARK (reversed)     ............................................................  1781
Tc_Dm28c (reversed)    ............................................................  1781
Tc_G (reversed)        ............................................................  1793
Tc_SYL (reversed)      ............................................................  1791
Tc_YC6 (reversed)      ............................................................  1832
Tc_Berenice (reversed) ............................................................  1805
Tc_BrA4 (reversed)     ............................................................  1781
Tc_TCC (reversed)      ............................................................  1781
Tc_Tula (reversed)     ------------------------------------------------------------  1665
Tc_CL (reversed)       ............................................................  1778

Consensus              CGAAGACGGTGTTCGTCGGGTTCATCGCAACCTGGTTCTTCGCGGCATCACCGATCAGAC  1905
LbrM (reversed)        ....C..C.....GTG............C....................G........G.  1820
Trang (reversed)       ............................C..............C................  1852
Tc_MARK (reversed)     ............................................................  1841
Tc_Dm28c (reversed)    ............................................................  1841
Tc_G (reversed)        ............................................................  1853
Tc_SYL (reversed)      ............................................................  1851
Tc_YC6 (reversed)      ............................................................  1892
Tc_Berenice (reversed) ............................................................  1865
Tc_BrA4 (reversed)     ............................................................  1841
Tc_TCC (reversed)      ............................................................  1841
Tc_Tula (reversed)     ------------------------------------------------------------  1725
Tc_CL (reversed)       ........................................A...................  1838

Consensus              GCTCCGTGTCGGTGAACGCCACGTACGACGGCGTTGTGCGGTTGCCCTGATCGTTCGCAA  1965
LbrM (reversed)        ......A...C........A..............C........A.....G........G.  1880
Trang (reversed)       ......................A...........C..C......................  1912
Tc_MARK (reversed)     ............................................................  1901
Tc_Dm28c (reversed)    .................................................G..........  1901
Tc_G (reversed)        .................................................G..........  1913
Tc_SYL (reversed)      .................................................G..........  1911
Tc_YC6 (reversed)      ............................................................  1952
Tc_Berenice (reversed) ............................................................  1925
Tc_BrA4 (reversed)     .................................................G..........  1901
Tc_TCC (reversed)      ............................................................  1901
Tc_Tula (reversed)     ------------------------------------------------------------  1785
Tc_CL (reversed)       ............................................................  1898

Consensus              TGATCTCCACGCGCTCGTTCTGCCAAACACCAACGCACGAGTAAGTTGTGCCGAGATCGA  2025
LbrM (reversed)        .........................C..G..C...........C..C.....C..G....  1940
Trang (reversed)       .........................C.................C..C.............  1972
Tc_MARK (reversed)     .........................C....................C.............  1961
Tc_Dm28c (reversed)    ............................................................  1961
Tc_G (reversed)        ............................................................  1973
Tc_SYL (reversed)      ............................................................  1971
Tc_YC6 (reversed)      ............................................................  2012
Tc_Berenice (reversed) ............................................................  1985
Tc_BrA4 (reversed)     ............................................................  1961
Tc_TCC (reversed)      ............................................................  1961
Tc_Tula (reversed)     ------------------------------------------------------------  1845
Tc_CL (reversed)       ............................................................  1958

Consensus              TGCCGATGGCTCCCTCGTACGTCAT                                     2050
LbrM (reversed)        ....A.....G......A.......                                     1965
Trang (reversed)       ....A....................                                     1997
Tc_MARK (reversed)     .........................                                     1986
Tc_Dm28c (reversed)    .........................                                     1986
Tc_G (reversed)        .........................                                     1998
Tc_SYL (reversed)      .........................                                     1996
Tc_YC6 (reversed)      .........................                                     2037
Tc_Berenice (reversed) .........................                                     2010
Tc_BrA4 (reversed)     .........................                                     1986
Tc_TCC (reversed)      .........................                                     1986
Tc_Tula (reversed)     -------------------------                                     1494
Tc_CL (reversed)       .........................                                     1983
