# Supplementary material for: A specific, stable, and accessible LAMP assay targeting the HSP70 gene of Trypanosoma cruzi
Source: Microbiol Spectr. 2025 Oct 14;13(11):e00172-25. doi: 10.1128/spectrum.00172-25 (PMC12584694; doi:10.1128/spectrum.00172-25)
Supplement: File S4 — Heterodimer evaluation. [file spectrum.00172-25-s0004.xlsx]

## Sheet: Gutierrez 2024
Supplementary File 4. Heterodimer evaluation for LAMPTcHSP70 primers by Oligoanalyzer.
				F3	B3	F2	B2	F1c	B1c	FL	BL
				AAGCGCAACCAGATTGTCATCACG	TCCACGGCACTCGTAATCGTGT	GCCTGAGCAAGGCGGACATTG	TGTCGGCCTCCTCAATCTTG	TCGCGCTGTTCCTTGTCCTGCG	CGGTCTTGAGAACTACGCATTTTCG	CTTGGCAGCCTCGGACACCA	TAAACGAGCCGAACGTCGC
	F3	AAGCGCAACCAGATTGTCATCACG	F3		-6.91	-6.75	-8.55	-11.49	-6.75	-5.02	-6.75
	B3	TCCACGGCACTCGTAATCGTGT	B3	-6.91		-6.21	-6.21	5.09	-5.91	-6.21	-9.82
	F2	GCCTGAGCAAGGCGGACATTG	F2	-6.75	-6.21		-7.81	-8.57	-6.75	-7.81	-6.75
	B2	TGTCGGCCTCCTCAATCTTG	B2	-8.55	-6.21	-7.81		-3.9	-7.07	-6.21	-11.4
	F1c	TCGCGCTGTTCCTTGTCCTGCG	F1c	-11.49	5.09	-8.57	-3.9		-8.7	-7.94	-6.75
	B1c	CGGTCTTGAGAACTACGCATTTTCG	B1c	-6.75	-5.91	-6.75	-7.07	-8.7		-4.41	-7.13
	FL	CTTGGCAGCCTCGGACACCA	FL	-5.02	-6.21	-7.81	-6.21	-7.94	-4.41		-8.26
	BL	TAAACGAGCCGAACGTCGC	BL	-6.75	-9.82	-6.75	-11.4	-6.75	-7.13	-8.26
	Note: Delta G value represented as kcal/mol. Forward Inner Primer (FIB), Backward Inner Primer (BIP), Forward Outer Primer (F3), Backward Outer Primer (B3), Forward Loop Primer (FL), Backward Loop Primer (BL). Bold text represents aligned nucleotides.
