# Supplementary material for: A specific, stable, and accessible LAMP assay targeting the HSP70 gene of Trypanosoma cruzi
Source: Microbiol Spectr. 2025 Oct 14;13(11):e00172-25. doi: 10.1128/spectrum.00172-25 (PMC12584694; doi:10.1128/spectrum.00172-25)
Supplement: File S5 — Analytical limit of detection. [file spectrum.00172-25-s0005.xlsx]

## Sheet: Number of parasites equivalent 
Supplementary File 5. Analytical limit of detection for the LAMPTcHSP70.
Isolate	Genome size Mb	Genome size bp	Genome size source	Amount of DNA (ng)	Number of equivalent genomic copies	Hsp70 copies per genome	Numbe of equivalent parasites	Number of parasites/mL
G	112.17	112170000	10.1371/journal.pone.0023042	0.00125	1.017	88	0.0115568	11.5568
Dm28c	111.4	111400000	10.1371/journal.pone.0023042	0.00125	1.024	88	0.0116364	11.6364
Tc1161	144.2	144200000	10.1371/journal.pone.0023042	0.00125	7.909	88	0.089875	89.875
Y	157.49	157490000	10.1371/journal.pone.0023042	0.00125	7.242	88	0.0822955	82.2955
Esmeraldo	142.42	142420000	10.1371/journal.pone.0023042	0.00125	8.008	88	0.091	91
SO3-cl5	168.6	168600000	10.1371/journal.pone.0023042	0.00125	6.765	88	0.076875	76.875
CL	175.34	175340000	10.1371/journal.pone.0023042	0.00125	6.505	88	0.0739205	73.9205
CL14	140.03	140030000	10.1371/journal.pone.0023042	0.00125	8.145	88	0.0925568	92.5568
CL Brener	152.12	152120000	10.1371/journal.pone.0023042	0.00125	7.498	88	0.0852045	85.2045

## Sheet: Dilution 10 factor
Strain	Strain2	DTU	Area	Sample	DNAng_ul	Mean	Min	Max	Replicate
TcIII_Col_DTU-III	TcIII_Col	III	1420	1	0.5	191.111	98	255	1
TcIII_Col_DTU-III	TcIII_Col	III	1420	2	0.05	192.528	128	255	1
TcIII_Col_DTU-III	TcIII_Col	III	1420	3	0.005	204.805	112	255	1
TcIII_Col_DTU-III	TcIII_Col	III	1420	4	0.0005	37.088	12	47	1
TcIII_Col_DTU-III	TcIII_Col	III	1420	5	5e-05	36.958	24	48	1
TcIII_Col_DTU-III	TcIII_Col	III	1420	6	5e-06	37.271	22	48	1
TcIII_Col_DTU-III	TcIII_Col	III	1420	7	5e-07	39.128	25	49	1
TcIII_Col_DTU-III	TcIII_Col	III	1420	8	5e-08	39.116	20	50	1
TcIII_Col_DTU-III	TcIII_Col	III	1420	1	0.5	241.808	155	255	2
TcIII_Col_DTU-III	TcIII_Col	III	1420	2	0.05	241.267	114	255	2
TcIII_Col_DTU-III	TcIII_Col	III	1420	3	0.005	232.776	139	255	2
TcIII_Col_DTU-III	TcIII_Col	III	1420	4	0.0005	47.787	21	79	2
TcIII_Col_DTU-III	TcIII_Col	III	1420	5	5e-05	40.815	6	71	2
TcIII_Col_DTU-III	TcIII_Col	III	1420	6	5e-06	40.445	19	54	2
TcIII_Col_DTU-III	TcIII_Col	III	1420	7	5e-07	38.751	3	53	2
TcIII_Col_DTU-III	TcIII_Col	III	1420	8	5e-08	40.735	6	56	2
TcIII_Col_DTU-III	TcIII_Col	III	1420	1	0.5	247.367	152	255	3
TcIII_Col_DTU-III	TcIII_Col	III	1420	2	0.05	254.03	207	255	3
TcIII_Col_DTU-III	TcIII_Col	III	1420	3	0.005	249.374	90	255	3
TcIII_Col_DTU-III	TcIII_Col	III	1420	4	0.0005	50.29	13	62	3
TcIII_Col_DTU-III	TcIII_Col	III	1420	5	5e-05	48.688	24	72	3
TcIII_Col_DTU-III	TcIII_Col	III	1420	6	5e-06	45.444	12	67	3
TcIII_Col_DTU-III	TcIII_Col	III	1420	7	5e-07	46.368	25	71	3
TcIII_Col_DTU-III	TcIII_Col	III	1420	8	5e-08	43.801	27	57	3
CL_DTU-VI	CL	VI	1420	1	0.5	212.937	128	255	1
CL_DTU-VI	CL	VI	1420	2	0.05	213.254	116	255	1
CL_DTU-VI	CL	VI	1420	3	0.005	199.546	120	255	1
CL_DTU-VI	CL	VI	1420	4	0.0005	37.075	26	48	1
CL_DTU-VI	CL	VI	1420	5	5e-05	36.723	7	49	1
CL_DTU-VI	CL	VI	1420	6	5e-06	42.465	22	54	1
CL_DTU-VI	CL	VI	1420	7	5e-07	38.494	24	50	1
CL_DTU-VI	CL	VI	1420	8	5e-08	37.127	20	51	1
CL_DTU-VI	CL	VI	1420	1	0.5	231.227	101	255	2
CL_DTU-VI	CL	VI	1420	2	0.05	229.337	132	255	2
CL_DTU-VI	CL	VI	1420	3	0.005	218.686	79	255	2
CL_DTU-VI	CL	VI	1420	4	0.0005	45.177	31	57	2
CL_DTU-VI	CL	VI	1420	5	5e-05	38.975	4	51	2
CL_DTU-VI	CL	VI	1420	6	5e-06	40.113	21	54	2
CL_DTU-VI	CL	VI	1420	7	5e-07	43.947	30	57	2
CL_DTU-VI	CL	VI	1420	8	5e-08	40.203	25	53	2
CL_DTU-VI	CL	VI	1420	1	0.5	242.832	127	255	3
CL_DTU-VI	CL	VI	1420	2	0.05	239.074	119	255	3
CL_DTU-VI	CL	VI	1420	3	0.005	236.085	133	255	3
CL_DTU-VI	CL	VI	1420	4	0.0005	48.657	25	72	3
CL_DTU-VI	CL	VI	1420	5	5e-05	41.837	7	57	3
CL_DTU-VI	CL	VI	1420	6	5e-06	42.544	17	57	3
CL_DTU-VI	CL	VI	1420	7	5e-07	40.584	22	55	3
CL_DTU-VI	CL	VI	1420	8	5e-08	40.672	15	56	3
Dm28c_DTU-I	Dm28c	I	1420	1	0.5	230.134	155	255	1
Dm28c_DTU-I	Dm28c	I	1420	2	0.05	224.723	151	255	1
Dm28c_DTU-I	Dm28c	I	1420	3	0.005	183.076	117	214	1
Dm28c_DTU-I	Dm28c	I	1420	4	0.0005	25.561	21	31	1
Dm28c_DTU-I	Dm28c	I	1420	5	5e-05	22.763	5	28	1
Dm28c_DTU-I	Dm28c	I	1420	6	5e-06	22.623	16	27	1
Dm28c_DTU-I	Dm28c	I	1420	7	5e-07	20.764	3	25	1
Dm28c_DTU-I	Dm28c	I	1420	1	0.5	207.023	119	253	2
Dm28c_DTU-I	Dm28c	I	1420	2	0.05	242.68	97	255	2
Dm28c_DTU-I	Dm28c	I	1420	3	0.005	205.972	104	252	2
Dm28c_DTU-I	Dm28c	I	1420	4	0.0005	31.432	16	37	2
Dm28c_DTU-I	Dm28c	I	1420	5	5e-05	30.885	14	38	2
Dm28c_DTU-I	Dm28c	I	1420	6	5e-06	29.27	0	37	2
Dm28c_DTU-I	Dm28c	I	1420	7	5e-07	30.282	4	38	2
Dm28c_DTU-I	Dm28c	I	1420	1	0.5	252.485	170	255	3
Dm28c_DTU-I	Dm28c	I	1420	2	0.05	249.27	133	255	3
Dm28c_DTU-I	Dm28c	I	1420	3	0.005	172.43	50	206	3
Dm28c_DTU-I	Dm28c	I	1420	4	0.0005	28.408	3	35	3
Dm28c_DTU-I	Dm28c	I	1420	5	5e-05	27.103	19	33	3
Dm28c_DTU-I	Dm28c	I	1420	6	5e-06	24.296	2	29	3
Dm28c_DTU-I	Dm28c	I	1420	7	5e-07	26.091	13	32	3
Tulahuen_DTU-VI	Tulahuen	VI	1420	1	0.5	205.301	119	255	1
Tulahuen_DTU-VI	Tulahuen	VI	1420	2	0.05	202.509	104	255	1
Tulahuen_DTU-VI	Tulahuen	VI	1420	3	0.005	194.412	124	255	1
Tulahuen_DTU-VI	Tulahuen	VI	1420	4	0.0005	46.902	33	61	1
Tulahuen_DTU-VI	Tulahuen	VI	1420	5	5e-05	34.381	23	44	1
Tulahuen_DTU-VI	Tulahuen	VI	1420	6	5e-06	35.445	15	47	1
Tulahuen_DTU-VI	Tulahuen	VI	1420	7	5e-07	43.241	30	55	1
Tulahuen_DTU-VI	Tulahuen	VI	1420	8	5e-08	34.606	19	48	1
Tulahuen_DTU-VI	Tulahuen	VI	1420	1	0.5	240.956	116	255	2
Tulahuen_DTU-VI	Tulahuen	VI	1420	2	0.05	247.575	180	255	2
Tulahuen_DTU-VI	Tulahuen	VI	1420	3	0.005	243.154	155	255	2
Tulahuen_DTU-VI	Tulahuen	VI	1420	4	0.0005	55.637	36	68	2
Tulahuen_DTU-VI	Tulahuen	VI	1420	5	5e-05	54.906	13	74	2
Tulahuen_DTU-VI	Tulahuen	VI	1420	6	5e-06	53.488	29	66	2
Tulahuen_DTU-VI	Tulahuen	VI	1420	7	5e-07	52.123	23	64	2
Tulahuen_DTU-VI	Tulahuen	VI	1420	8	5e-08	49.625	26	62	2
Tulahuen_DTU-VI	Tulahuen	VI	1420	1	0.5	252.29	184	255	3
Tulahuen_DTU-VI	Tulahuen	VI	1420	2	0.05	249.239	168	255	3
Tulahuen_DTU-VI	Tulahuen	VI	1420	3	0.005	241.877	146	255	3
Tulahuen_DTU-VI	Tulahuen	VI	1420	4	0.0005	52.724	25	75	3
Tulahuen_DTU-VI	Tulahuen	VI	1420	5	5e-05	45.061	28	63	3
Tulahuen_DTU-VI	Tulahuen	VI	1420	6	5e-06	47.269	31	74	3
Tulahuen_DTU-VI	Tulahuen	VI	1420	7	5e-07	45.622	21	65	3
Tulahuen_DTU-VI	Tulahuen	VI	1420	8	5e-08	47.342	32	75	3
Sylvio_DTU-I	Sylvio	I	1420	1	0.5	253.412	181	255	1
Sylvio_DTU-I	Sylvio	I	1420	2	0.05	246.499	72	255	1
Sylvio_DTU-I	Sylvio	I	1420	3	0.005	190.631	78	255	1
Sylvio_DTU-I	Sylvio	I	1420	4	0.0005	46.391	33	61	1
Sylvio_DTU-I	Sylvio	I	1420	5	5e-05	43.516	22	58	1
Sylvio_DTU-I	Sylvio	I	1420	6	5e-06	38.425	18	52	1
Sylvio_DTU-I	Sylvio	I	1420	1	0.5	253.289	163	255	2
Sylvio_DTU-I	Sylvio	I	1420	2	0.05	237.734	180	255	2
Sylvio_DTU-I	Sylvio	I	1420	3	0.005	218.773	172	245	2
Sylvio_DTU-I	Sylvio	I	1420	4	0.0005	31.795	24	41	2
Sylvio_DTU-I	Sylvio	I	1420	5	5e-05	25.966	19	30	2
Sylvio_DTU-I	Sylvio	I	1420	6	5e-06	29.049	17	33	2
Sylvio_DTU-I	Sylvio	I	1420	1	0.5	223.913	162	255	3
Sylvio_DTU-I	Sylvio	I	1420	2	0.05	176.992	122	196	3
Sylvio_DTU-I	Sylvio	I	1420	3	0.005	171.059	108	221	3
Sylvio_DTU-I	Sylvio	I	1420	4	0.0005	39.087	9	53	3
Sylvio_DTU-I	Sylvio	I	1420	5	5e-05	36.734	28	47	3
Sylvio_DTU-I	Sylvio	I	1420	6	5e-06	29.454	5	37	3
Perú_DTU-II	Perú	II	1420	1	0.5	203.214	121	255	1
Perú_DTU-II	Perú	II	1420	2	0.05	231.094	153	255	1
Perú_DTU-II	Perú	II	1420	3	0.005	222.225	137	255	1
Perú_DTU-II	Perú	II	1420	4	0.0005	36.363	20	45	1
Perú_DTU-II	Perú	II	1420	5	5e-05	34.732	26	45	1
Perú_DTU-II	Perú	II	1420	6	5e-06	31.699	20	41	1
Perú_DTU-II	Perú	II	1420	7	5e-07	31.907	24	41	1
Perú_DTU-II	Perú	II	1420	8	5e-08	28.309	22	36	1
Perú_DTU-II	Perú	II	1420	1	0.5	233.763	84	255	2
Perú_DTU-II	Perú	II	1420	2	0.05	203.655	106	255	2
Perú_DTU-II	Perú	II	1420	3	0.005	213.603	135	255	2
Perú_DTU-II	Perú	II	1420	4	0.0005	190.368	105	255	2
Perú_DTU-II	Perú	II	1420	5	5e-05	32.112	21	39	2
Perú_DTU-II	Perú	II	1420	6	5e-06	29.12	16	37	2
Perú_DTU-II	Perú	II	1420	7	5e-07	29.29	21	36	2
Perú_DTU-II	Perú	II	1420	8	5e-08	26.83	16	33	2
Perú_DTU-II	Perú	II	1420	1	0.5	231.099	122	255	3
Perú_DTU-II	Perú	II	1420	2	0.05	230.635	98	255	3
Perú_DTU-II	Perú	II	1420	3	0.005	241.387	152	255	3
Perú_DTU-II	Perú	II	1420	4	0.0005	38.053	22	48	3
Perú_DTU-II	Perú	II	1420	5	5e-05	35.279	23	44	3
Perú_DTU-II	Perú	II	1420	6	5e-06	29.611	19	40	3
Perú_DTU-II	Perú	II	1420	7	5e-07	30.893	15	39	3
Perú_DTU-II	Perú	II	1420	8	5e-08	25.211	9	32	3
VT-1_DTU-IV	VT-1	IV	1420	1	0.5	203.067	90	255	1
VT-1_DTU-IV	VT-1	IV	1420	2	0.05	231.251	154	255	1
VT-1_DTU-IV	VT-1	IV	1420	3	0.005	218.387	112	255	1
VT-1_DTU-IV	VT-1	IV	1420	4	0.0005	37.986	25	51	1
VT-1_DTU-IV	VT-1	IV	1420	5	5e-05	35.33	12	44	1
VT-1_DTU-IV	VT-1	IV	1420	6	5e-06	36.947	21	47	1
VT-1_DTU-IV	VT-1	IV	1420	7	5e-07	33.859	21	44	1
VT-1_DTU-IV	VT-1	IV	1420	8	5e-08	34.039	24	46	1
VT-1_DTU-IV	VT-1	IV	1420	1	0.5	206.753	108	255	2
VT-1_DTU-IV	VT-1	IV	1420	2	0.05	225.033	120	255	2
VT-1_DTU-IV	VT-1	IV	1420	3	0.005	212.665	107	255	2
VT-1_DTU-IV	VT-1	IV	1420	4	0.0005	35.562	27	43	2
VT-1_DTU-IV	VT-1	IV	1420	5	5e-05	35.227	21	43	2
VT-1_DTU-IV	VT-1	IV	1420	6	5e-06	32.337	18	40	2
VT-1_DTU-IV	VT-1	IV	1420	7	5e-07	33.104	13	40	2
VT-1_DTU-IV	VT-1	IV	1420	8	5e-08	31.931	13	39	2
VT-1_DTU-IV	VT-1	IV	1420	1	0.5	238.073	117	255	3
VT-1_DTU-IV	VT-1	IV	1420	2	0.05	240.301	117	255	3
VT-1_DTU-IV	VT-1	IV	1420	3	0.005	238.76	117	255	3
VT-1_DTU-IV	VT-1	IV	1420	4	0.0005	41.772	20	53	3
VT-1_DTU-IV	VT-1	IV	1420	5	5e-05	38.768	20	49	3
VT-1_DTU-IV	VT-1	IV	1420	6	5e-06	35.489	17	45	3
VT-1_DTU-IV	VT-1	IV	1420	7	5e-07	36.668	19	48	3
VT-1_DTU-IV	VT-1	IV	1420	8	5e-08	29.261	9	38	3

## Sheet: Extendend dilutions
Strain	Replicate	Sample	ng	Area	Mean	Min	Max
Dm28c-TcI	1	1	0.01	1164	188.594	120	253
Dm28c-TcI	1	2	0.005	1164	204.624	135	255
Dm28c-TcI	1	3	0.0025	1164	228.066	151	255
Dm28c-TcI	1	4	0.00125	1164	215.043	133	255
Dm28c-TcI	1	5	0.000625	1164	29.971	20	39
Dm28c-TcI	1	6	0.0003125	1164	29.834	22	38
Dm28c-TcI	1	7	0.00015625	1164	28.96	17	37
Dm28c-TcI	1	8	0	1164	28.447	19	36
Dm28c-TcI	2	1	0.01	1164	180.061	100	244
Dm28c-TcI	2	2	0.005	1164	185.183	118	239
Dm28c-TcI	2	3	0.0025	1164	188.198	124	243
Dm28c-TcI	2	4	0.00125	1164	200.622	125	255
Dm28c-TcI	2	5	0.000625	1164	26.493	20	33
Dm28c-TcI	2	6	0.0003125	1164	25.724	15	34
Dm28c-TcI	2	7	0.00015625	1164	24.314	16	31
Dm28c-TcI	2	8	0	1164	23.829	17	31
Perú-TcII	1	1	0.01	1164	222.794	124	255
Perú-TcII	1	2	0.005	1164	218.995	129	255
Perú-TcII	1	3	0.0025	1164	228.024	98	255
Perú-TcII	1	4	0.00125	1164	207.119	107	255
Perú-TcII	1	5	0.000625	1164	31.117	18	40
Perú-TcII	1	6	0.0003125	1164	29.82	15	37
Perú-TcII	1	7	0.00015625	1164	32.17	23	39
Perú-TcII	1	8	0	1164	26.925	15	33
Perú-TcII	2	1	0.01	1164	247.573	165	255
Perú-TcII	2	2	0.005	1164	250.503	159	255
Perú-TcII	2	3	0.0025	1164	247.099	112	255
Perú-TcII	2	4	0.00125	1164	238.776	120	255
Perú-TcII	2	5	0.000625	1164	34.569	24	43
Perú-TcII	2	6	0.0003125	1164	32.198	7	42
Perú-TcII	2	7	0.00015625	1164	31.331	14	40
Perú-TcII	2	8	0	1164	30.832	4	39
