# Supplementary material for: A specific, stable, and accessible LAMP assay targeting the HSP70 gene of Trypanosoma cruzi
Source: Microbiol Spectr. 2025 Oct 14;13(11):e00172-25. doi: 10.1128/spectrum.00172-25 (PMC12584694; doi:10.1128/spectrum.00172-25)
Supplement: File S9 — LAMP performance in clinical samples. [file spectrum.00172-25-s0009.xlsx]

## Sheet: Sheet1
Supplementary File 9. qPCR and LAMPTcHSP70 results for clinical samples.
Batch	Random label	Type_of_sample	Time_for_sample_collection	Type_of_patien	Sample_ID	Ct _Tc	Parasites per mL	Ct _IAC	qPCR	LAMP
1	1	Umbilical cord blood	Upon birth	Infant	10	unkown	0	23.2	NEGATIVE	NEGATIVE
1	29	Peripheral blood	Upon birth	Infant	11	unkown	0	21.34	NEGATIVE	NEGATIVE
1	16	Peripheral blood	Upon birth	Infant	12	unkown	0	21.98	NEGATIVE	NEGATIVE
1	9	Peripheral blood	Upon birth	Infant	13	unkown	0	20.5	NEGATIVE	NEGATIVE
1	2	Peripheral blood	Upon birth	Infant	14	unkown	0	24.2	NEGATIVE	NEGATIVE
1	36	Peripheral blood	Upon birth	Infant	15	unkown	0	23.4	NEGATIVE	NEGATIVE
1	39	Umbilical cord blood	Upon birth	Infant	15	unkown	0	25.6	NEGATIVE	NEGATIVE
1	22	Umbilical cord blood	Upon birth	Infant	16	unkown	0	22.3	NEGATIVE	NEGATIVE
1	15	Peripheral blood	Upon birth	Infant	17	unkown	0	20.6	NEGATIVE	NEGATIVE
1	54	Umbilical cord blood	Upon birth	Infant	18	unkown	0	25.3	NEGATIVE	NEGATIVE
1	7	Peripheral blood	Upon birth	Infant	19	32.11	17.1	26.77	POSITIVE	NEGATIVE
1	10	Peripheral blood	Upon birth	Infant	20	unkown	0	24.2	NEGATIVE	NEGATIVE
1	4	Peripheral blood	Upon birth	Infant	21	unkown	0	24.1	NEGATIVE	NEGATIVE
1	37	Peripheral blood	Upon birth	Infant	22	unkown	0	23.4	NEGATIVE	NEGATIVE
1	38	Peripheral blood	Upon birth	Infant	23	unkown	0	21.45	NEGATIVE	NEGATIVE
1	24	Peripheral blood	Upon birth	Infant	24	unkown	0	22.43	NEGATIVE	NEGATIVE
1	50	Peripheral blood	Upon birth	Infant	25	unkown	0	22.54	NEGATIVE	NEGATIVE
1	40	Umbilical cord blood	Upon birth	Infant	26	unkown	0	24.15	NEGATIVE	NEGATIVE
1	17	Umbilical cord blood	Upon birth	Infant	27	unkown	0	17.5	NEGATIVE	NEGATIVE
1	32	Peripheral blood	Upon birth	Infant	27	unkown	0	23.1	NEGATIVE	NEGATIVE
1	5	Umbilical cord blood	Upon birth	Infant	28	unkown	0	20.43	NEGATIVE	NEGATIVE
1	11	Umbilical cord blood	Upon birth	Infant	29	unkown	0	18.4	NEGATIVE	NEGATIVE
1	18	Umbilical cord blood	Upon birth	Infant	30	unkown	0	17.13	NEGATIVE	NEGATIVE
1	31	Peripheral blood	Upon birth	Infant	31	unkown	0	18.5	NEGATIVE	NEGATIVE
1	49	Umbilical cord blood	Upon birth	Infant	31	unkown	0	20.1	NEGATIVE	NEGATIVE
1	48	Peripheral blood	Upon birth	Infant	32	23.02	206000	28.27	POSITIVE	POSITIVE
1	25	Peripheral blood	Upon birth	Infant	33	unkown	0	20.44	NEGATIVE	NEGATIVE
1	23	Umbilical cord blood	Upon birth	Infant	34	21.74	145000	25.67	POSITIVE	POSITIVE
1	51	Umbilical cord blood	Upon birth	Infant	35	unkown	0	21.43	NEGATIVE	NEGATIVE
1	53	Umbilical cord blood	Upon birth	Infant	42	unkown	0	19.18	NEGATIVE	NEGATIVE
1	12	Peripheral blood	Upon birth	Infant	43	unkown	0	22.33	NEGATIVE	NEGATIVE
1	52	Peripheral blood	Upon birth	Infant	44	unkown	0	23.5	NEGATIVE	NEGATIVE
1	55	Peripheral blood	Upon birth	Infant	45	unkown	0	19.98	NEGATIVE	NEGATIVE
1	33	Peripheral blood	Upon birth	Infant	47	unkown	0	19.34	NEGATIVE	NEGATIVE
1	26	Peripheral blood	Upon birth	Infant	48	unkown	0	21.67	NEGATIVE	NEGATIVE
1	43	Peripheral blood	Upon birth	Infant	49	unkown	0	19.44	NEGATIVE	NEGATIVE
1	41	Peripheral blood	Upon birth	Infant	50	unkown	0	23.35	NEGATIVE	NEGATIVE
1	45	Umbilical cord blood	Upon birth	Infant	51	unkown	0	24.21	NEGATIVE	NEGATIVE
1	6	Peripheral blood	Upon birth	Infant	52	unkown	0	21.37	NEGATIVE	NEGATIVE
1	34	Peripheral blood	Upon birth	Infant	53	unkown	0	18.9	NEGATIVE	NEGATIVE
1	44	Peripheral blood	Upon birth	Infant	54	unkown	0	23.98	NEGATIVE	NEGATIVE
1	13	Umbilical cord blood	Upon birth	Infant	55	unkown	0	21.54	NEGATIVE	NEGATIVE
1	30	Peripheral blood	Upon birth	Infant	57	26.58	1260	28.99	POSITIVE	POSITIVE
1	28	Umbilical cord blood	Upon birth	Infant	59	unkown	0	23.6	NEGATIVE	NEGATIVE
1	56	Umbilical cord blood	Upon birth	Infant	60	unkown	0	19.63	NEGATIVE	NEGATIVE
1	42	Peripheral blood	Upon birth	Infant	62	unkown	0	24.12	NEGATIVE	NEGATIVE
1	21	Peripheral blood	After 1 month of birth	Infant	63	unkown	0	22.42	NEGATIVE	NEGATIVE
1	14	Peripheral blood	Upon birth	Infant	68	unkown	0	21.33	NEGATIVE	NEGATIVE
1	8	Umbilical cord blood	Upon birth	Infant	93	unkown	0	19.67	NEGATIVE	NEGATIVE
1	35	Umbilical cord blood	Upon birth	Infant	94	unkown	0	23.1	NEGATIVE	NEGATIVE
1	47	Peripheral blood	Upon birth	Infant	95	unkown	0	24.17	NEGATIVE	NEGATIVE
1	46	Peripheral blood	Upon birth	Infant	96	unkown	0	19.45	NEGATIVE	NEGATIVE
1	3	Umbilical cord blood	Upon birth	Infant	97	unkown	0	24.5	NEGATIVE	NEGATIVE
1	19	Umbilical cord blood	Upon birth	Infant	98	unkown	0	21.11	NEGATIVE	NEGATIVE
1	20	Umbilical cord blood	Upon birth	Infant	99	unkown	0	20.56	NEGATIVE	NEGATIVE
1	27	Umbilical cord blood	Upon birth	Infant	100	unkown	0	20.67	NEGATIVE	NEGATIVE
2	71	Peripheral blood	Upon birth	Infant	8	unkown	0	18.5	NEGATIVE	NEGATIVE
2	57	Peripheral blood	Upon birth	Infant	56	unkown	0	17.8	NEGATIVE	NEGATIVE
2	58	Peripheral blood	After 1 month of birth	Infant	59	unkown	0	18.5	NEGATIVE	NEGATIVE
2	61	Peripheral blood	Upon birth	Infant	61	unkown	0	18.4	NEGATIVE	NEGATIVE
2	59	Peripheral blood	Upon birth	Infant	64	unkown	0	17.8	NEGATIVE	NEGATIVE
2	64	Peripheral blood	Upon birth	Infant	65	unkown	0	19.1	NEGATIVE	NEGATIVE
2	75	Peripheral blood	Upon birth	Infant	66	unkown	0	18.4	NEGATIVE	NEGATIVE
2	88	Peripheral blood	Upon birth	Infant	67	unkown	0	17.87	NEGATIVE	NEGATIVE
2	72	Peripheral blood	Upon birth	Infant	69	unkown	0	16.43	NEGATIVE	NEGATIVE
2	69	Peripheral blood	Upon birth	Infant	70	unkown	0	19.29	NEGATIVE	NEGATIVE
2	81	Peripheral blood	Upon birth	Infant	71	unkown	0	19.38	NEGATIVE	NEGATIVE
2	82	Peripheral blood	Upon birth	Infant	72	unkown	0	18.45	NEGATIVE	NEGATIVE
2	70	Peripheral blood	Upon birth	Infant	73	unkown	0	17.34	NEGATIVE	NEGATIVE
2	73	Peripheral blood	Upon birth	Infant	74	unkown	0	18.58	NEGATIVE	NEGATIVE
2	80	Peripheral blood	Upon birth	Infant	75	unkown	0	19.36	NEGATIVE	NEGATIVE
2	84	Peripheral blood	Upon birth	Infant	76	30.42	103.025	31.27	POSITIVE	NEGATIVE
2	66	Peripheral blood	Upon birth	Infant	77	unkown	0	20.37	NEGATIVE	NEGATIVE
2	86	Peripheral blood	Upon birth	Infant	78	unkown	0	21.43	NEGATIVE	NEGATIVE
2	68	Peripheral blood	Upon birth	Infant	79	20.51	845000	26.26	POSITIVE	POSITIVE
2	83	Peripheral blood	Upon birth	Infant	80	unkown	0	18.23	NEGATIVE	NEGATIVE
2	60	Peripheral blood	Upon birth	Infant	81	17.71	562000	23.48	POSITIVE	POSITIVE
2	65	Peripheral blood	Upon birth	Infant	82	unkown	0	20.2	NEGATIVE	NEGATIVE
2	78	Peripheral blood	Upon birth	Infant	83	22.74	18700	33.25	POSITIVE	POSITIVE
2	74	Peripheral blood	Upon birth	Infant	84	unkown	0	19.58	NEGATIVE	NEGATIVE
2	85	Peripheral blood	Upon birth	Infant	85	unkown	0	17.5	NEGATIVE	NEGATIVE
2	63	Peripheral blood	Upon birth	Infant	86	unkown	0	17.81	NEGATIVE	NEGATIVE
2	79	Peripheral blood	Upon birth	Infant	87	unkown	0	19.6	NEGATIVE	NEGATIVE
2	77	Peripheral blood	Upon birth	Infant	88	unkown	0	16.8	NEGATIVE	NEGATIVE
2	76	Peripheral blood	Upon birth	Infant	89	unkown	0	17.8	NEGATIVE	NEGATIVE
2	67	Peripheral blood	Upon birth	Infant	90	unkown	0	16.56	NEGATIVE	NEGATIVE
2	87	Peripheral blood	Upon birth	Infant	91	unkown	0	17.28	NEGATIVE	NEGATIVE
2	62	Peripheral blood	Upon birth	Infant	92	unkown	0	17.22	NEGATIVE	NEGATIVE
3	97	Peripheral blood	Upon birth	Infant	5	unkown	0	16.9	NEGATIVE	NEGATIVE
3	99	Peripheral blood	Upon birth	Infant	6	unkown	0	17.34	NEGATIVE	NEGATIVE
3	98	Peripheral blood	Upon birth	Infant	7	unkown	0	18.45	NEGATIVE	NEGATIVE
3	96	Umbilical cord blood	Upon birth	Infant	9	unkown	0	17.42	NEGATIVE	NEGATIVE
3	101	Peripheral blood	Upon birth	Infant	19	29.18	13.5285	25.23	POSITIVE	NEGATIVE
3	93	Peripheral blood	Upon birth	Infant	34	19.94	9009.57	22.74	POSITIVE	NEGATIVE
3	90	Umbilical cord blood	Upon birth	Infant	36	14.82	415671	20.67	POSITIVE	POSITIVE
3	92	Peripheral blood	Upon birth	Infant	37	21.26	4038.78	24.17	POSITIVE	POSITIVE
3	91	Peripheral blood	Upon birth	Infant	38	20.27	8234.27	24.1	POSITIVE	POSITIVE
3	100	Peripheral blood	Upon birth	Infant	39	unkown	0	16.13	NEGATIVE	NEGATIVE
3	95	Umbilical cord blood	Upon birth	Infant	40	13.6	1000000	16.49	POSITIVE	POSITIVE
3	94	Peripheral blood	Upon birth	Infant	41	unkown	0	21.31	NEGATIVE	NEGATIVE
3	102	Umbilical cord blood	Upon birth	Infant	45	unkown	0	20.43	NEGATIVE	NEGATIVE
3	89	Peripheral blood	Upon birth	Infant	76	24.16	486.968	26.32	POSITIVE	POSITIVE
4	103	Peripheral blood	Upon birth	Infant	1	17.5	35900	21.82	POSITIVE	POSITIVE
4	108	Peripheral blood	After 1 month of birth	Infant	1	15.5	253100	18	POSITIVE	POSITIVE
4	105	Umbilical cord blood	Upon birth	Infant	1	14.5	396100	20.96	POSITIVE	POSITIVE
4	104	Peripheral blood	Upon birth	Infant	2	21.87	1094	24.85	POSITIVE	POSITIVE
4	109	Peripheral blood	Upon birth	Infant	2	19.57	253100	22.8	POSITIVE	POSITIVE
4	106	Umbilical cord blood	Upon birth	Infant	3	28.76	13.45	22.14	POSITIVE	POSITIVE
4	107	Umbilical cord blood	Upon birth	Infant	4	27.02	50.74	21.24	POSITIVE	NEGATIVE
